# Supplementary material for: Prospective screening of liver fibrosis in a primary care cohort using systematic calculation of fib-4 in routine results
Source: PLoS One. 2021 Jul 22;16(7):e0254939. doi: 10.1371/journal.pone.0254939 (PMC8297754; doi:10.1371/journal.pone.0254939)
Supplement: S1 Data — (CSV) [file pone.0254939.s001.csv]

Gender	Age	FIB4	Glycemia	Platelets	AST	ALT	Managed_for_LD
F	53	1.09	8.81	192	22	30	NA
F	98	3.6	.	174	25	15	No
F	65	4.7	.	155	56	25	No
F	30	0.57	5.25	225	17	16	NA
F	49	1.31	5.15	225	18	9	NA
M	63	1.43	.	200	19	17	NA
M	31	0.54	.	265	44	84	NA
F	72	1.21	.	282	18	14	NA
M	79	2.06	7.1	272	40	31	NA
M	73	1.93	5.17	197	28	28	NA
F	46	1.07	5.68	200	18	15	NA
F	59	0.66	7.94	271	16	27	NA
M	60	1.25	.	210	20	21	NA
F	65	1.55	7.47	264	50	63	NA
F	64	1.33	5.11	233	29	35	NA
F	64	1.41	5.86	212	19	16	NA
F	50	1.12	.	258	36	39	NA
F	32	0.64	5.18	203	14	11	NA
F	64	1.24	.	249	17	12	NA
M	52	0.84	.	300	21	19	NA
F	65	0.65	9.46	349	15	18	NA
F	41	0.71	.	230	20	24	NA
F	48	1.64	4.74	181	31	25	NA
F	55	1.16	.	217	21	21	NA
F	63	1.13	7.01	302	18	11	NA
M	89	1.39	.	265	18	19	NA
F	55	0.81	.	261	27	49	NA
M	85	1.85	.	239	19	13	NA
F	81	1.12	6.41	473	48	53	NA
F	35	0.7	7.82	297	15	6	NA
F	28	0.96	.	123	20	21	NA
F	70	1.6	5.85	197	25	31	NA
F	68	1.38	5.47	218	16	13	NA
M	71	1.66	8.47	229	23	18	NA
F	85	2.3	5.59	196	26	24	NA
F	31	0.34	.	331	16	18	NA
F	70	1.88	.	159	16	14	NA
F	66	1.41	5.26	200	21	24	NA
F	76	1.95	.	218	16	8	NA
M	30	0.58	4.53	269	17	10	NA
F	85	1.51	6.23	308	26	22	NA
F	33	0.54	4.91	310	18	12	NA
F	51	0.75	.	317	22	22	NA
F	67	1.31	.	220	19	19	NA
F	43	1.46	.	167	22	15	NA
F	62	1.39	4.85	224	24	22	NA
F	66	0.77	5.18	347	18	19	NA
F	60	1.06	4.39	258	18	15	NA
F	33	0.83	4.59	196	28	30	NA
F	66	1.91	5.69	226	23	12	NA
M	66	1.25	.	227	27	38	NA
F	39	0.54	4.61	268	12	10	NA
M	49	1.28	5.51	199	29	30	NA
F	69	2.12	.	250	27	12	NA
M	60	1.48	.	204	28	31	NA
F	75	1.14	.	263	23	33	NA
M	57	1.05	.	241	29	41	NA
F	32	0.24	.	328	13	27	NA
M	73	0.92	.	350	26	34	NA
F	70	0.92	.	408	18	11	NA
F	58	0.98	.	294	21	18	NA
F	72	1.54	.	239	27	27	NA
F	61	0.53	.	461	17	18	NA
M	54	0.81	5.99	242	24	44	NA
F	66	0.74	.	442	21	18	NA
M	85	3.93	.	107	28	32	No
F	88	2.67	.	164	33	44	NA
M	74	13.43	.	30	34	39	No
M	79	1.95	.	265	27	17	NA
F	94	2.28	.	206	20	16	NA
M	77	1.21	.	257	20	24	NA
M	62	1.18	.	256	33	46	NA
M	86	2.08	5.15	215	21	16	NA
M	79	1.66	.	201	25	34	NA
F	52	3.49	.	115	45	34	No
F	82	1.79	.	226	15	9	NA
F	76	0.89	.	373	17	15	NA
M	80	1.17	.	248	22	37	NA
M	73	1.25	6.41	299	26	25	NA
F	56	1.32	4.86	255	53	78	NA
F	34	1.38	.	140	22	15	NA
M	66	1.94	5.08	144	25	35	NA
M	84	1.98	.	247	27	21	NA
M	75	2.96	.	166	41	38	Ye
M	55	1.75	.	146	25	28	NA
F	74	1.62	.	256	26	21	NA
M	84	2.57	.	181	43	59	NA
F	68	1.23	.	241	18	17	NA
M	55	1.16	.	238	33	42	NA
M	57	1.53	.	264	30	18	NA
M	75	1.44	.	264	23	20	NA
F	86	2.71	.	172	23	18	No
M	86	2.5	.	206	24	16	NA
M	80	1.06	.	254	16	22	NA
F	84	1.21	.	350	22	19	NA
F	78	2.02	.	207	23	18	NA
F	84	2.27	.	227	24	15	NA
M	90	3.58	.	122	23	22	No
M	47	0.84	.	274	23	22	NA
F	37	1.51	.	138	20	12	NA
M	76	0.4	.	520	20	52	NA
F	92	1.94	.	300	20	10	NA
F	46	0.89	.	189	15	16	NA
F	88	1.84	.	279	21	13	NA
M	91	3.57	.	242	30	10	No
F	81	2	.	268	30	20	NA
F	45	0.83	.	309	22	15	NA
F	85	1.08	.	314	18	20	NA
F	76	1.5	.	159	9	8	NA
M	18	0.44	.	303	22	8	NA
F	89	1.98	.	207	13	8	NA
F	38	0.46	.	272	19	31	NA
F	63	1.18	.	248	20	18	NA
F	51	0.88	.	242	18	18	NA
F	89	2.67	.	186	25	20	NA
F	75	1.3	.	274	21	19	NA
F	84	2.02	.	208	15	9	NA
F	73	1.14	6.1	297	23	24	NA
F	53	0.41	.	529	15	13	NA
F	50	1.64	.	179	22	14	NA
F	44	0.73	.	315	17	10	NA
M	79	2.48	.	154	24	24	NA
F	63	1.31	6.59	257	22	17	NA
M	81	1.85	.	199	23	25	NA
M	81	2.33	.	257	29	15	NA
M	72	1.42	.	157	20	42	NA
F	47	1.37	.	162	18	14	NA
F	66	1.91	.	371	77	50	NA
F	76	2.3	.	177	20	14	NA
M	70	0.8	.	232	14	28	NA
F	58	0.96	.	332	31	32	NA
F	83	1.97	.	231	19	12	NA
F	91	1.71	.	239	12	7	NA
F	65	0.9	6.17	338	22	22	NA
M	53	1.23	7.92	233	27	25	NA
F	69	1.56	.	231	30	33	NA
F	68	1.41	.	269	22	15	NA
F	59	1.39	9.26	266	49	61	NA
F	62	1.54	.	185	21	21	NA
F	71	1.25	.	236	15	13	NA
F	43	0.43	.	340	24	47	NA
F	53	0.99	5.08	281	20	14	NA
M	43	0.91	.	231	28	31	NA
F	54	1.15	.	215	22	23	NA
M	74	1.3	.	252	21	22	NA
M	71	1.41	.	216	16	14	NA
F	80	1.85	.	233	27	25	NA
F	67	0.96	.	371	21	15	NA
M	82	1.87	.	278	19	9	NA
F	74	3.13	.	157	21	10	No
F	30	0.43	.	269	18	20	NA
F	72	1.03	.	268	14	13	NA
F	60	0.97	.	293	21	19	NA
F	84	2.83	.	195	23	12	No
F	54	0.63	.	385	19	17	NA
F	86	4.06	.	233	33	9	No
F	36	0.6	.	330	22	15	NA
M	72	1.91	.	186	18	13	NA
M	67	0.87	.	300	19	24	NA
M	63	0.86	6.27	229	20	40	NA
F	28	0.7	5.33	302	26	12	NA
F	75	1.43	.	253	21	19	NA
F	83	2.86	.	151	19	13	No
F	60	1.21	.	291	22	14	NA
M	94	3.53	.	162	38	39	No
F	25	0.59	.	178	17	15	NA
F	40	0.3	.	330	10	16	NA
F	56	2	.	212	20	7	NA
F	93	2.58	.	276	31	16	NA
F	86	1.45	.	364	15	6	NA
F	95	1.77	.	230	15	12	NA
F	30	0.36	.	364	14	10	NA
F	95	3.53	.	158	23	15	No
F	79	0.92	.	429	19	14	NA
M	73	3.16	.	154	20	9	No
F	85	1.41	.	615	62	36	NA
M	64	1.01	.	252	19	22	NA
M	53	0.75	.	296	21	24	NA
M	84	1.3	.	395	26	18	NA
F	34	0.75	.	251	22	16	NA
F	70	1	.	306	16	13	NA
M	14	0.24	5.58	240	19	18	NA
M	57	1.03	.	239	22	25	NA
M	37	1.51	4.33	146	28	21	NA
F	61	1.68	.	204	28	24	NA
F	30	0.76	.	196	28	32	NA
M	73	1.34	7.42	216	32	65	NA
F	49	0.55	.	335	20	27	NA
F	45	1.27	.	214	24	15	NA
M	47	1.85	.	169	80	139	NA
M	61	1.55	.	213	22	16	NA
M	92	2.34	.	211	23	18	NA
F	74	0.74	.	341	21	37	NA
M	32	0.76	.	192	57	158	NA
F	58	1.16	.	331	23	12	NA
M	66	1.7	.	195	27	29	NA
M	91	2.03	.	254	25	19	NA
F	72	1.57	.	282	23	14	NA
M	68	2.04	.	213	33	26	NA
M	65	1.44	.	295	22	11	NA
M	52	1.14	6.27	168	28	56	NA
F	70	1.51	.	240	21	16	NA
F	42	0.6	.	382	19	12	NA
F	65	0.98	.	292	19	18	NA
F	70	1.41	.	305	32	27	NA
M	69	1.93	.	176	20	16	NA
F	71	1.13	.	265	16	14	NA
M	70	0.88	.	515	44	45	NA
M	72	1.33	.	251	17	13	NA
F	74	1.52	.	221	20	19	NA
F	78	2.92	.	138	20	15	Ye
M	66	1.16	.	235	24	34	NA
M	81	1.42	.	309	22	16	NA
F	67	2.06	7.8	187	33	32	NA
M	67	1.38	.	193	18	20	NA
M	54	0.84	.	290	36	64	NA
F	34	0.34	.	412	13	10	NA
M	68	1.43	.	186	17	19	NA
F	88	2.28	.	213	23	17	NA
M	68	1.28	.	342	47	52	NA
M	61	1.83	.	221	41	37	NA
M	80	2.6	.	191	24	15	NA
F	72	1.25	.	290	21	17	NA
F	66	1.07	.	290	22	22	NA
M	59	0.95	.	341	28	26	NA
M	45	1.02	.	286	23	12	NA
M	56	1.35	.	191	19	17	NA
F	66	2.03	5.25	179	24	19	NA
F	53	0.96	.	228	18	19	NA
F	20	0.25	.	390	58	131	NA
F	51	0.78	.	322	15	9	NA
F	42	0.95	.	223	23	21	NA
M	69	1.18	.	321	32	33	NA
F	60	1.2	.	231	23	24	NA
F	66	1.37	.	187	18	21	NA
M	81	1.42	.	266	17	13	NA
F	71	2.13	.	218	116	305	NA
M	48	0.74	.	229	19	28	NA
F	66	1.06	.	226	15	17	NA
F	37	0.62	.	307	15	8	NA
F	55	1	.	377	28	16	NA
F	66	2	.	375	60	28	NA
F	86	1.31	.	280	15	12	NA
F	62	0.78	.	307	16	17	NA
M	66	0.94	.	409	32	29	NA
F	55	1.52	.	238	46	47	NA
F	87	2.27	.	190	21	18	NA
F	61	0.79	4.78	312	27	43	NA
F	63	1.36	.	263	22	15	NA
M	87	1.91	.	232	31	37	NA
F	89	1.27	.	314	19	18	NA
F	66	1.65	.	189	17	13	NA
F	93	2.31	4.82	192	16	11	NA
F	50	0.83	.	304	33	41	NA
M	4	0.08	.	278	28	15	NA
F	66	1.42	6.3	263	27	22	NA
F	88	1.34	.	307	14	9	NA
M	73	1.61	.	229	22	19	NA
F	85	1.93	.	208	17	13	NA
F	82	2.07	.	243	24	15	NA
F	78	1.53	.	295	20	12	NA
M	48	1.34	.	150	23	30	NA
F	24	0.72	.	165	18	12	NA
M	61	1.44	.	237	36	40	NA
M	59	0.15	.	932	11	21	NA
F	73	1.45	5.17	202	24	35	NA
F	60	1.02	.	270	20	19	NA
M	61	1.57	.	216	31	31	NA
M	82	1.84	.	203	17	14	NA
F	76	2.56	.	191	28	19	NA
M	67	0.97	.	307	22	24	NA
F	74	2.08	.	154	17	15	NA
M	72	1.01	.	215	13	18	NA
M	63	1.44	.	231	28	28	NA
M	32	0.34	.	285	18	35	NA
F	67	1.65	.	248	29	22	NA
F	29	0.81	.	269	27	12	NA
F	46	1	.	232	28	31	NA
M	17	0.53	.	148	17	12	NA
F	59	0.89	.	282	17	16	NA
M	85	1.62	.	245	17	13	NA
M	63	1.4	.	230	28	29	NA
F	93	2.58	.	226	21	11	NA
F	45	0.54	.	351	16	14	NA
F	73	1.48	.	209	22	27	NA
M	62	1.4	.	188	18	18	NA
M	70	1.05	5.29	298	10	5	NA
F	46	0.83	.	273	22	20	NA
F	51	1.28	.	174	26	34	NA
F	50	1.6	.	193	27	19	NA
F	59	0.39	.	391	11	18	NA
M	66	1.12	.	198	13	15	NA
M	18	0.25	.	308	20	19	NA
F	56	1.57	.	180	23	20	NA
F	51	0.89	.	224	23	33	NA
M	59	0.68	.	435	26	26	NA
F	48	0.68	.	363	19	13	NA
F	52	0.62	.	262	15	23	NA
F	19	0.35	.	304	17	9	NA
F	83	1.89	.	261	24	16	NA
F	31	0.54	.	260	18	16	NA
M	84	1.67	.	269	16	9	NA
F	52	2.64	.	259	105	64	NA
F	40	0.89	.	169	16	18	NA
M	63	1.28	.	209	24	31	NA
M	60	1.3	.	205	33	55	NA
F	68	3.16	.	138	26	16	No
F	81	1.45	.	307	23	17	NA
F	57	0.94	4.77	395	22	11	NA
M	68	1.33	.	247	25	26	NA
M	83	1.76	.	203	18	17	NA
M	75	1.81	.	231	32	32	NA
M	73	2.27	.	167	23	19	NA
F	66	1.27	.	193	16	18	NA
F	54	1.25	.	210	21	18	NA
F	68	3.01	.	193	62	51	No
F	66	0.96	.	263	16	17	NA
M	65	7.85	.	79	27	8	No
M	57	1.4	.	187	22	22	NA
M	76	3.12	.	147	27	20	No
M	59	1.01	.	258	25	31	NA
F	69	1.68	5.21	238	27	21	NA
F	69	0.75	.	284	18	33	NA
F	69	1.63	.	215	20	15	NA
F	68	1.37	.	244	26	27	NA
F	62	1.14	.	207	17	20	NA
F	43	0.67	5.31	285	20	20	NA
M	74	1.71	.	221	25	24	NA
F	16	0.3	.	243	18	14	NA
M	82	2.02	.	221	24	19	NA
F	49	1.01	.	312	24	14	NA
F	40	0.48	.	473	19	11	NA
F	98	2.72	5.34	270	26	12	No
M	79	3.3	6.17	146	40	42	No
F	29	1.23	.	201	28	10	NA
M	63	1.99	.	175	42	58	NA
F	46	1.84	.	110	18	16	NA
M	61	1.92	6.04	195	26	18	NA
F	63	1.67	7.97	214	29	26	NA
F	85	1.33	.	293	18	15	NA
F	63	1.29	5.62	223	27	35	NA
F	46	0.77	.	348	33	32	NA
M	21	0.36	.	277	24	23	NA
F	62	1.12	.	261	18	14	NA
M	63	1.17	.	293	50	82	NA
F	62	1.91	.	197	29	22	NA
F	48	1.11	.	230	26	24	NA
F	36	0.21	.	568	17	24	NA
F	58	0.67	.	338	42	113	NA
M	86	3.18	5.33	178	24	13	No
M	93	1.43	.	244	17	20	NA
M	80	1.77	.	235	19	13	NA
F	72	1.38	.	263	22	19	NA
F	51	1.39	.	246	26	15	NA
M	62	2.57	.	212	52	35	NA
F	55	0.73	.	290	23	34	NA
M	75	2.3	.	155	16	11	NA
M	66	1.61	.	246	49	67	NA
M	86	1.37	.	300	16	11	NA
M	85	1.08	.	296	17	20	NA
F	77	1.97	.	245	22	12	NA
F	72	1.47	.	272	21	14	NA
F	58	1.55	.	204	25	21	NA
F	55	2.37	.	156	35	27	NA
F	96	5.08	.	138	33	20	No
F	72	1.15	.	324	22	18	NA
F	64	1.33	.	254	20	14	NA
M	84	2.89	.	153	16	9	No
F	68	0.81	.	336	17	18	NA
M	71	2	.	229	27	17	NA
F	30	0.53	.	243	16	13	NA
F	85	2.04	.	233	17	9	NA
M	44	1.02	.	206	24	24	NA
F	90	3.92	.	195	24	8	No
F	72	1.6	.	206	20	19	NA
F	54	0.81	.	270	14	12	NA
F	78	1.62	.	185	14	13	NA
F	87	2.29	.	226	20	11	NA
F	39	0.84	.	236	19	14	NA
F	63	1.72	.	195	22	17	NA
M	49	1.02	.	166	17	24	NA
M	90	3.93	.	93	13	10	No
F	83	1.75	.	279	26	19	NA
M	56	2.06	.	187	21	9	NA
F	76	1.06	.	333	22	22	NA
F	91	3.63	.	161	39	36	No
F	60	1.49	.	231	25	19	NA
M	67	0.81	.	342	23	30	NA
F	75	1.88	.	188	27	33	NA
M	52	0.98	.	239	26	33	NA
M	94	1.73	.	203	20	28	NA
M	36	1.38	.	224	28	10	NA
M	89	3.1	5.16	167	22	14	No
F	29	1.69	4.23	124	27	14	NA
F	64	1.87	.	247	36	24	NA
M	50	1.15	.	142	20	36	NA
M	57	0.8	.	322	20	19	NA
F	31	0.47	.	257	15	15	NA
F	87	1.31	.	298	15	11	NA
F	51	0.74	.	322	15	10	NA
F	57	1.62	.	217	35	31	NA
F	91	1.32	.	303	16	13	NA
M	95	2.98	.	211	25	14	No
F	69	1.29	.	243	26	33	NA
M	77	2.51	.	146	19	16	NA
M	48	0.66	5.31	257	17	23	NA
M	72	3.13	.	182	30	14	No
M	44	1.09	.	200	31	39	NA
M	46	0.52	.	389	15	11	NA
F	59	1.16	.	290	18	10	NA
F	58	0.94	.	368	23	15	NA
M	76	2.03	.	198	24	20	NA
M	61	1.09	.	306	28	26	NA
M	71	2.17	.	136	15	13	NA
F	78	1.32	.	279	17	13	NA
M	90	2.72	.	244	46	38	No
F	54	1.26	.	236	22	16	NA
M	70	1.42	.	251	21	17	NA
F	65	1.24	.	264	25	24	NA
F	90	1.95	.	174	16	18	NA
F	89	1.98	.	259	20	12	NA
F	67	1.8	.	164	29	42	NA
M	79	2.87	.	164	26	19	No
F	24	0.56	.	218	22	17	NA
F	38	0.62	.	265	14	10	NA
F	73	1.14	.	252	23	34	NA
M	59	1.22	.	215	30	44	NA
F	77	1.35	.	241	16	14	NA
M	61	1.06	.	224	23	34	NA
F	75	1.95	.	210	25	21	NA
M	80	2.09	.	210	19	12	NA
F	37	0.53	.	302	16	13	NA
F	56	1.37	5.32	242	23	15	NA
M	46	1.49	.	334	92	69	NA
M	89	2.91	.	183	29	23	No
F	91	1.82	.	306	30	24	NA
F	56	1.47	.	192	29	33	NA
M	69	1.77	.	150	17	19	NA
M	77	1.6	.	251	27	26	NA
M	87	1.03	.	291	22	41	NA
F	76	1.99	.	214	22	15	NA
F	69	1.98	.	183	22	17	NA
F	77	1.35	.	280	23	22	NA
M	60	1.29	.	228	29	34	NA
F	62	3.06	.	242	80	45	No
F	75	0.93	6.01	204	11	19	NA
M	70	2.14	5.25	218	24	13	NA
F	57	1.18	.	242	24	23	NA
M	70	2.33	.	179	28	22	NA
M	59	5.34	.	67	37	36	No
F	90	1.68	.	255	18	14	NA
F	93	3.97	.	113	32	44	No
F	88	0.56	.	430	11	16	NA
F	72	1.2	.	236	20	26	NA
F	92	2.2	.	237	19	11	NA
M	92	2.39	.	174	15	11	NA
F	88	2.55	.	174	21	17	NA
F	84	1.18	.	448	18	8	NA
F	29	0.55	4.33	248	17	12	NA
M	77	13.98	.	24	19	19	No
M	94	2.08	.	270	20	11	NA
M	30	0.5	.	218	18	25	NA
F	91	1.92	.	261	11	4	NA
M	68	1.44	.	234	45	82	NA
M	51	1.39	.	162	18	16	NA
F	71	2.56	4.48	123	23	27	NA
M	49	0.94	.	222	25	33	NA
F	85	1.87	.	333	22	9	NA
F	77	1.64	.	253	29	29	NA
M	91	4.04	.	197	41	22	No
F	68	1.69	.	215	16	9	NA
F	69	0.95	.	209	20	48	NA
F	83	2.06	.	184	16	12	NA
F	52	1.51	.	172	44	75	NA
M	83	1.18	.	257	11	9	NA
F	93	3.16	.	199	31	21	No
M	62	1.19	.	230	25	32	NA
F	40	1.55	.	189	26	12	NA
F	62	1.05	.	481	22	7	NA
F	50	0.72	.	255	21	31	NA
M	47	0.91	.	258	20	16	NA
M	61	0.38	.	457	24	69	NA
F	88	1.2	.	381	18	12	NA
F	30	0.68	.	206	18	14	NA
F	79	1.94	4.62	185	12	7	NA
M	74	2.15	.	189	30	29	NA
F	56	1.57	.	179	25	24	NA
F	52	0.67	.	510	41	37	NA
M	47	1.63	.	173	36	36	NA
F	57	1.98	4.72	155	28	26	NA
M	80	1.74	.	249	21	15	NA
F	65	0.78	.	379	24	27	NA
F	86	3.69	.	153	21	10	No
F	86	4.89	4.26	159	30	11	No
F	22	0.46	.	168	14	16	NA
F	76	3.95	.	157	32	15	No
F	98	1.92	.	250	21	18	NA
F	87	1.27	.	318	21	20	NA
M	73	1.07	.	290	17	16	NA
F	28	0.7	.	183	15	10	NA
F	78	2.01	.	196	17	11	NA
F	40	0.67	.	329	18	10	NA
M	57	0.74	.	349	21	21	NA
M	73	1.52	.	179	16	18	NA
M	65	1.13	.	300	28	28	NA
M	47	1.01	.	236	31	36	NA
F	77	1.89	.	258	21	11	NA
F	72	0.97	.	375	19	14	NA
F	33	0.72	.	206	18	16	NA
F	40	0.35	.	445	16	17	NA
M	73	1.79	.	210	25	23	NA
M	67	1.82	.	190	20	15	NA
F	84	2.22	.	208	22	16	NA
M	52	0.46	.	469	29	49	NA
M	50	1.34	.	201	31	33	NA
M	46	0.85	.	238	19	18	NA
M	85	2.22	.	190	31	39	NA
M	63	1.28	.	280	20	12	NA
F	57	0.97	.	273	18	15	NA
M	37	0.75	5.23	242	27	29	NA
F	73	2.22	.	193	49	68	NA
F	67	1.97	.	197	30	26	NA
F	66	1.21	5.4	191	17	23	NA
M	77	1.58	.	249	22	18	NA
F	90	2.48	.	176	17	12	NA
M	72	1.03	.	288	24	34	NA
F	57	0.69	.	346	19	20	NA
M	63	2.49	.	151	21	12	NA
M	63	0.59	.	385	25	48	NA
F	63	1.57	.	206	25	23	NA
F	55	1.56	5.96	166	24	25	NA
M	73	1.3	.	291	20	15	NA
F	55	1.02	.	306	18	10	NA
F	63	0.68	.	307	22	43	NA
F	43	0.75	.	273	19	15	NA
M	74	1.24	.	230	13	11	NA
M	81	2.22	.	187	17	11	NA
M	52	0.91	.	274	32	43	NA
F	87	1.47	.	239	14	12	NA
F	27	0.56	.	321	28	18	NA
F	57	1.27	.	264	25	18	NA
F	77	1.97	.	223	20	12	NA
M	69	0.92	.	194	17	43	NA
F	34	0.58	.	243	19	21	NA
M	89	2.08	.	183	15	12	NA
M	73	1.9	.	172	29	42	NA
F	49	0.94	.	241	24	27	NA
F	66	1.46	.	296	37	32	NA
F	62	1.21	.	239	19	16	NA
M	70	2.76	.	145	29	25	Ye
M	53	1.39	.	175	23	25	NA
M	62	0.99	.	200	16	25	NA
F	72	1.5	.	217	13	8	NA
M	52	0.8	.	272	19	20	NA
F	41	0.55	.	283	10	7	NA
M	28	0.53	.	231	33	56	NA
F	64	0.61	.	349	15	20	NA
F	64	1.46	4.48	198	21	21	NA
F	61	1	.	316	19	13	NA
F	70	1.03	.	303	20	20	NA
F	59	1.02	.	292	22	19	NA
F	38	0.72	.	266	23	20	NA
F	61	1.17	.	187	16	20	NA
F	87	1.36	.	304	25	27	NA
F	81	2.2	.	220	21	12	NA
F	64	1.1	.	260	20	20	NA
F	72	1.68	.	244	20	12	NA
F	87	1	5.19	462	17	10	NA
F	75	1.56	.	232	18	14	NA
M	81	1.55	.	241	19	17	NA
F	73	1.55	.	249	23	19	NA
F	44	1.23	.	181	20	15	NA
M	71	1.01	.	238	17	25	NA
M	86	4.1	.	141	18	7	No
F	89	3.4	3.82	175	25	14	No
F	43	0.76	.	246	23	28	NA
F	17	0.22	.	252	14	17	NA
M	85	4.24	.	190	45	22	No
F	64	0.76	.	291	24	47	NA
F	88	1.91	6.22	222	18	14	NA
F	81	1.83	.	299	29	18	NA
F	93	1.74	.	261	14	8	NA
F	78	1.55	.	269	20	14	NA
F	94	2.26	.	277	19	8	NA
F	84	1.81	.	275	23	15	NA
F	94	3.55	.	234	25	8	No
M	98	3.37	.	151	21	16	No
F	91	4.48	.	199	46	22	No
F	68	1.74	.	193	20	16	NA
M	78	1.95	.	220	22	16	NA
F	75	1.63	.	190	21	26	NA
F	87	2.12	.	195	19	16	NA
F	48	1.16	.	258	33	27	NA
F	68	1.01	.	357	27	26	NA
F	61	0.97	.	329	26	24	NA
F	29	0.4	4.69	237	13	16	NA
M	48	0.69	.	324	31	43	NA
F	75	1.64	.	307	19	8	NA
F	89	1.56	.	255	15	11	NA
F	75	1.52	.	296	25	17	NA
M	82	2.42	.	199	32	29	NA
F	88	1.89	.	222	16	11	NA
M	72	1.91	.	219	25	18	NA
F	58	11.52	.	54	74	46	No
M	23	0.89	.	176	32	22	NA
F	75	1.46	.	242	21	20	NA
M	71	1.71	.	173	20	23	NA
F	84	1.93	.	262	22	13	NA
F	68	1.21	.	206	17	21	NA
M	68	0.59	.	523	32	48	NA
F	48	0.86	.	303	18	11	NA
F	71	1.83	.	169	18	17	NA
F	71	1.01	6.13	285	18	19	NA
M	53	1.03	.	262	28	30	NA
F	65	1.09	.	245	13	10	NA
M	81	2.46	.	228	28	16	NA
M	63	2.17	5.42	198	29	18	NA
F	52	0.62	.	385	23	25	NA
M	44	0.71	.	298	21	19	NA
F	52	0.96	.	286	27	26	NA
M	60	2.48	5.76	115	19	16	NA
M	72	1.07	.	300	27	37	NA
M	59	0.72	.	253	20	40	NA
M	83	2.83	.	153	30	33	No
F	76	2.66	.	188	57	75	NA
M	68	1.08	.	269	15	12	NA
M	43	0.82	.	214	21	25	NA
M	47	0.84	.	173	12	15	NA
F	57	0.92	.	386	19	9	NA
M	78	2.16	.	198	41	56	NA
F	77	1.33	.	314	27	24	NA
M	60	1.52	.	192	21	18	NA
F	52	0.9	.	215	17	21	NA
F	56	0.79	.	304	20	22	NA
F	20	0.35	.	385	20	8	NA
F	75	0.98	.	296	14	13	NA
F	83	1.8	.	219	15	10	NA
M	55	1.2	.	280	38	39	NA
F	50	1	.	229	23	24	NA
F	43	1.41	.	192	36	31	NA
F	41	0.66	.	214	18	26	NA
F	55	0.78	.	317	18	16	NA
F	29	0.48	.	282	17	13	NA
F	85	2.4	.	223	23	13	NA
F	51	0.89	.	233	20	23	NA
M	72	1.31	.	216	20	25	NA
M	82	2.35	.	151	17	15	NA
M	67	1.31	.	231	18	16	NA
M	89	5.25	.	127	43	33	No
F	85	2.32	4.39	190	21	16	NA
F	30	0.6	.	287	27	21	NA
M	45	0.92	5.27	221	18	16	NA
F	83	3.19	.	259	45	20	No
F	87	2.38	.	265	22	9	NA
M	79	1.73	.	200	27	38	NA
F	85	2.16	.	262	27	16	NA
M	91	1.42	.	282	16	13	NA
F	71	1.28	.	254	21	21	NA
F	35	1.18	.	154	37	48	NA
F	77	1.86	.	216	23	19	NA
M	28	0.26	.	302	14	24	NA
F	45	0.53	.	307	23	40	NA
F	78	1.62	.	197	20	24	NA
F	53	0.97	.	297	21	15	NA
M	51	1.05	.	239	23	22	NA
M	65	1.44	.	208	16	12	NA
M	77	2.07	.	202	23	18	NA
M	73	2.18	.	167	32	40	NA
F	84	1.6	.	450	31	13	NA
F	53	1.15	.	221	23	23	NA
F	58	1.38	.	230	25	21	NA
F	59	2.52	.	148	28	19	NA
M	76	1.35	.	247	33	55	NA
F	74	1.5	5.48	233	22	21	NA
M	67	1.58	8.58	156	18	24	NA
F	56	1.28	.	209	27	31	NA
F	76	1.05	.	421	28	23	NA
F	87	2.52	6.44	211	35	32	NA
F	38	1.24	.	198	22	11	NA
F	53	1.38	.	207	19	12	NA
F	96	4.16	.	146	21	11	No
F	80	2.44	.	203	14	5	NA
F	83	2.7	.	193	22	12	No
M	82	1.07	.	174	6	7	NA
F	53	1.64	.	229	30	18	NA
F	85	2.43	.	242	21	9	NA
F	97	1.36	5.7	299	12	8	NA
F	100	2.21	.	275	26	18	NA
M	87	2.56	.	196	21	13	NA
F	92	1.66	.	238	15	12	NA
F	38	0.59	.	295	19	17	NA
F	93	2	.	219	19	16	NA
F	52	1.01	.	244	18	14	NA
F	29	0.58	.	213	14	10	NA
F	90	2.32	.	157	14	12	NA
M	40	1.61	.	103	36	75	NA
F	72	2.38	.	136	22	24	NA
M	36	0.84	.	272	23	13	NA
F	35	0.39	5.06	335	18	23	NA
M	84	1.94	.	200	19	17	NA
M	33	0.48	.	222	26	61	NA
F	27	0.32	.	291	13	14	NA
M	72	2.79	6.02	152	27	21	No
M	71	1.17	.	226	17	21	NA
M	4	0.03	.	791	30	15	NA
F	61	0.86	.	363	22	18	NA
M	65	0.96	.	332	20	16	NA
M	47	0.48	.	425	19	19	NA
F	79	1.79	.	256	22	14	NA
F	37	0.75	.	236	19	15	NA
M	65	4.23	.	135	48	29	No
M	52	0.94	.	273	36	51	NA
M	63	1.29	.	241	25	25	NA
F	79	1.39	.	275	25	26	NA
M	77	1.09	.	291	23	31	NA
F	54	1.25	.	165	19	24	NA
F	67	1.3	.	226	21	23	NA
M	58	0.79	.	323	21	23	NA
F	53	0.85	.	310	18	13	NA
F	59	2.98	9.23	127	40	39	No
M	55	1.05	.	238	30	42	NA
F	86	1.84	4.59	307	22	11	NA
M	53	1.52	.	152	20	21	NA
F	69	3.08	.	219	119	148	No
F	56	1.23	.	299	36	30	NA
F	22	0.34	.	333	21	17	NA
F	41	0.84	.	203	25	36	NA
M	52	1.32	.	182	54	132	NA
F	43	1.47	.	148	22	18	NA
F	22	0.2	.	499	15	11	NA
M	53	0.57	.	325	15	18	NA
M	60	1.11	.	202	33	78	NA
M	82	2.03	.	187	22	22	NA
M	90	2.58	.	230	24	13	NA
F	68	1.58	.	241	25	20	NA
F	63	0.94	.	312	15	10	NA
F	61	0.86	11.15	261	15	16	NA
M	74	1.23	.	256	24	31	NA
F	54	1.38	.	205	22	17	NA
F	76	1.31	.	267	18	15	NA
F	83	0.71	.	381	8	6	NA
F	62	1.7	.	195	20	14	NA
F	77	3.06	.	208	29	12	No
F	42	0.81	.	222	17	15	NA
F	87	0.81	.	549	17	11	NA
F	90	2.35	.	318	30	13	NA
F	96	1.49	5.92	359	21	14	NA
F	68	1.65	.	256	24	15	NA
M	56	0.59	.	212	5	5	NA
M	47	4.01	.	55	21	20	No
F	79	1.43	.	238	18	17	NA
F	61	0.99	.	309	27	29	NA
F	51	1.13	.	202	33	52	NA
M	74	1.82	.	189	25	28	NA
M	73	1.39	.	259	22	20	NA
M	95	3.59	.	175	35	28	No
F	53	0.81	.	282	22	25	NA
F	64	0.39	.	539	13	16	NA
F	77	1.65	.	209	19	18	NA
F	80	2.03	.	250	21	11	NA
F	66	0.92	.	361	42	68	NA
M	55	1.01	.	235	17	15	NA
F	71	1.46	.	210	17	15	NA
F	53	1.04	.	279	34	37	NA
M	50	0.45	.	307	20	51	NA
M	51	0.73	.	195	13	21	NA
M	54	1.3	5.14	217	48	84	NA
F	53	0.7	.	315	29	48	NA
F	56	0.72	.	293	33	77	NA
F	79	1.31	.	306	19	14	NA
F	85	2.39	4.49	199	15	7	NA
F	79	1.89	.	205	12	6	NA
M	60	1.04	.	213	13	12	NA
F	34	0.84	.	210	16	9	NA
M	21	0.63	.	226	27	16	NA
F	52	0.97	8.19	212	36	80	NA
M	62	2.24	.	201	30	17	NA
F	53	1.27	.	204	19	15	NA
M	73	2.25	.	152	19	16	NA
M	84	2.26	.	184	27	29	NA
M	80	1.74	.	295	17	7	NA
M	63	1.25	.	210	28	45	NA
M	30	1.03	.	192	46	49	NA
M	61	1.35	.	241	33	37	NA
F	54	0.95	.	229	22	30	NA
F	44	0.77	.	291	18	12	NA
M	51	1.89	.	212	16	4	NA
F	52	0.59	.	311	17	22	NA
F	61	3.23	.	104	43	61	No
M	72	1.7	.	217	22	18	NA
F	61	1.06	11.82	275	30	38	NA
F	74	1.72	.	207	21	19	NA
F	51	0.68	.	362	17	12	NA
F	29	0.69	.	202	16	11	NA
F	23	0.27	.	309	13	12	NA
M	60	1.46	.	220	24	20	NA
M	18	0.41	.	191	22	26	NA
F	47	0.75	.	297	17	13	NA
M	54	1.01	.	239	36	62	NA
M	73	2.57	.	186	30	21	NA
M	76	4.64	.	82	19	14	No
F	35	0.7	.	264	19	13	NA
M	80	1.56	.	233	20	19	NA
M	55	0.85	.	215	16	23	NA
F	46	0.8	.	305	25	21	NA
F	31	0.42	.	322	21	23	NA
F	65	1.12	.	280	19	15	NA
M	52	0.76	.	274	20	25	NA
F	57	1.63	.	197	25	19	NA
F	72	1.26	.	261	18	15	NA
F	82	1.46	.	280	16	10	NA
F	31	0.49	.	393	18	8	NA
M	66	0.63	.	272	10	15	NA
M	61	0.93	.	259	31	59	NA
F	42	0.74	.	260	23	24	NA
F	87	2.05	.	254	29	23	NA
M	79	1.7	14.05	195	24	32	NA
M	79	1.52	.	258	37	54	NA
F	77	1.62	.	267	27	23	NA
M	63	1.66	.	197	38	52	NA
M	78	1.06	.	245	16	23	NA
F	81	1.58	.	263	18	12	NA
F	58	0.55	.	440	22	28	NA
F	61	1.61	.	217	25	19	NA
F	80	3.75	5.66	196	63	47	No
F	69	1.52	.	289	33	26	NA
M	74	1.29	.	230	18	20	NA
F	58	0.87	.	286	23	28	NA
M	52	2.31	.	161	35	24	NA
F	86	1.6	.	373	34	24	NA
F	54	1.72	.	200	29	20	NA
F	35	0.78	.	224	18	13	NA
F	84	0.94	.	347	15	15	NA
M	75	2.07	.	194	18	11	NA
F	69	1.62	.	241	15	7	NA
F	62	1.51	4.76	214	26	24	NA
F	49	1.39	.	183	29	31	NA
M	69	0.81	.	360	23	29	NA
F	46	0.93	.	196	27	44	NA
M	80	1.64	.	245	19	14	NA
M	78	1.09	.	274	14	13	NA
F	83	1.25	.	280	16	14	NA
M	66	1.84	8.75	201	41	52	NA
M	87	2.2	.	198	20	16	NA
F	90	3.09	4.27	217	32	18	Ye
F	78	1.75	.	239	23	18	NA
F	56	1.24	.	228	36	49	NA
M	79	2.55	.	230	26	12	NA
M	82	1.27	.	328	17	11	NA
M	76	2.85	.	159	26	19	No
M	66	1.15	.	220	16	17	NA
F	77	6.51	.	132	32	8	No
F	70	1.66	.	214	23	20	NA
F	68	0.82	.	384	21	20	NA
F	80	1.11	.	310	19	19	NA
M	85	2.71	.	186	23	15	No
M	34	0.47	.	283	18	20	NA
F	75	3.62	.	127	26	18	No
M	44	0.92	6.02	390	35	45	NA
M	82	1.89	.	232	26	23	NA
F	71	1.51	7.09	210	17	14	NA
F	61	2.1	.	238	65	61	NA
F	60	0.86	.	319	20	19	NA
M	65	1.99	.	236	32	19	NA
F	78	2.88	.	163	19	10	No
M	73	1.63	.	227	16	10	NA
F	85	3	.	159	26	21	No
F	67	0.91	.	308	22	27	NA
F	58	1.41	.	188	21	21	NA
M	19	0.48	.	253	22	12	NA
M	61	1.49	.	160	21	29	NA
F	83	4.2	5.11	155	26	11	No
F	34	0.4	.	337	16	16	NA
F	86	4.5	.	148	52	45	No
F	42	0.77	.	231	17	16	NA
F	80	1.2	.	383	19	11	NA
M	90	3.01	.	183	24	15	No
M	49	0.61	.	381	19	16	NA
M	84	2.11	.	203	25	24	NA
F	68	2.42	.	132	23	24	NA
F	74	1.46	.	240	24	25	NA
F	79	1.65	.	259	29	28	NA
F	75	0.93	.	281	14	16	NA
F	53	0.63	.	387	16	12	NA
M	59	1.51	.	212	27	24	NA
F	60	0.75	.	316	18	20	NA
F	91	0.76	.	340	9	10	NA
M	76	1.98	.	161	17	16	NA
F	56	1.4	6.42	186	18	15	NA
F	36	0.74	.	258	13	6	NA
F	55	1.3	.	262	31	24	NA
M	64	2.37	.	180	29	19	NA
F	55	0.62	.	380	25	34	NA
F	97	2.22	.	254	22	14	NA
F	73	1.29	.	231	16	15	NA
F	71	1.41	.	299	19	10	NA
F	72	1.62	.	190	15	12	NA
F	82	2.6	.	235	25	11	NA
M	88	2.9	.	223	21	8	No
F	43	1.37	.	144	22	23	NA
M	89	1.46	.	251	13	10	NA
F	22	0.38	.	246	16	13	NA
F	91	1.7	.	269	21	17	NA
F	35	0.51	.	376	18	11	NA
F	86	1.05	.	589	25	12	NA
F	66	1.25	.	201	12	10	NA
F	71	2.41	.	185	27	18	NA
F	24	0.29	.	348	15	12	NA
M	76	2.21	.	182	27	26	NA
F	77	1.97	.	188	22	21	NA
F	65	1.34	.	202	18	18	NA
F	61	0.45	.	467	14	16	NA
F	46	0.99	.	280	19	10	NA
F	33	0.66	.	195	15	15	NA
F	73	0.95	.	339	22	25	NA
F	24	0.19	.	240	11	33	NA
M	89	2.4	.	173	17	13	NA
F	74	1.51	.	275	35	38	NA
M	61	1.4	.	197	20	19	NA
F	53	0.64	.	335	19	21	NA
M	66	2.25	.	206	29	17	NA
F	65	2.76	.	153	31	22	No
F	54	2.38	.	186	68	69	NA
M	81	3.71	.	220	54	28	No
F	82	2.03	.	230	18	10	NA
F	59	1.2	.	237	22	21	NA
F	56	1.15	.	287	24	16	NA
F	69	0.91	.	467	43	49	NA
M	52	1.27	.	216	33	39	NA
M	72	0.78	.	304	12	13	NA
M	32	0.44	.	293	20	23	NA
F	78	1.22	.	320	20	16	NA
M	76	3.24	8.71	134	46	63	No
M	68	1.37	.	230	23	24	NA
F	83	2.15	.	222	24	17	NA
M	58	0.76	.	283	26	47	NA
M	53	0.73	4.76	312	23	29	NA
M	55	1.28	.	237	42	56	NA
F	48	0.69	.	348	17	11	NA
M	47	0.97	.	235	28	32	NA
M	57	1.02	.	237	24	31	NA
M	64	0.54	.	278	14	34	NA
M	84	1.96	6.97	184	34	61	NA
M	54	0.99	.	239	21	23	NA
F	79	2.12	.	203	43	61	NA
F	56	0.59	.	422	17	14	NA
F	51	0.79	5.26	269	20	22	NA
M	65	1.2	.	236	20	21	NA
M	79	1.21	.	290	24	29	NA
M	64	2.42	.	184	52	56	NA
F	68	1.65	.	220	20	14	NA
F	67	0.83	.	383	36	56	NA
F	57	1.44	.	237	28	22	NA
F	69	2.11	.	183	25	20	NA
F	48	1.26	.	173	17	14	NA
M	71	2.11	.	232	30	19	NA
M	65	3.06	.	160	47	39	No
M	66	1.56	.	216	21	17	NA
M	66	2.26	.	145	41	68	NA
M	42	1.14	.	148	17	17	NA
F	68	1.31	.	293	19	11	NA
M	77	2.07	.	199	18	11	NA
M	59	1.72	.	172	28	30	NA
F	80	1.53	.	287	24	19	NA
M	88	1.34	.	234	14	15	NA
F	94	3.04	.	201	39	36	No
F	82	1.27	.	366	23	16	NA
F	92	3.08	.	217	22	9	No
F	92	2.8	.	188	19	11	No
F	65	1.23	.	350	28	18	NA
F	55	2.86	.	128	24	13	No
F	55	0.58	.	437	17	13	NA
F	30	1	.	152	29	33	NA
F	43	1.11	.	308	57	49	NA
F	44	0.46	.	354	16	19	NA
F	88	1.59	.	280	17	11	NA
F	53	0.83	.	285	21	22	NA
F	87	1.72	7.28	321	29	21	NA
F	52	1.44	.	194	24	20	NA
F	91	1.05	.	321	13	12	NA
F	83	0.69	.	357	9	9	NA
M	70	1.36	.	236	14	9	NA
M	76	2.08	.	236	48	54	NA
F	89	3.84	.	139	25	17	No
M	82	1.76	.	190	18	19	NA
F	45	0.62	.	246	17	24	NA
F	65	1.45	.	203	23	25	NA
M	30	0.44	.	263	30	57	NA
M	59	3.42	.	129	41	30	Ye
F	74	9.83	.	66	48	30	Ye
F	78	2.7	.	174	22	13	No
F	33	1.35	.	191	54	45	NA
F	60	3.4	.	185	73	47	No
M	83	1.62	.	234	16	12	NA
M	72	1.05	.	310	21	21	NA
M	79	1.48	.	245	18	15	NA
M	75	3.54	.	100	17	13	No
F	63	0.97	.	314	19	15	NA
M	55	0.64	.	291	25	53	NA
M	75	1.92	.	259	35	28	NA
F	44	0.84	.	210	15	14	NA
M	74	1.22	.	217	12	11	NA
M	71	1.83	.	209	29	29	NA
F	60	1.38	.	206	29	36	NA
F	90	2.52	.	318	63	50	NA
M	45	1.27	.	188	28	28	NA
F	41	0.69	.	247	19	20	NA
F	77	1.22	6.92	227	15	17	NA
M	45	0.88	.	214	21	25	NA
F	61	1.95	.	169	24	19	NA
M	18	0.37	.	255	24	19	NA
M	52	1.92	.	153	31	29	NA
M	87	2.7	.	221	17	6	No
M	81	1.87	.	242	30	28	NA
F	35	0.47	.	197	16	34	NA
M	72	1.19	.	268	18	16	NA
M	66	1.21	.	198	22	37	NA
M	85	1.73	.	303	32	27	NA
M	71	0.85	.	290	15	18	NA
F	73	2.17	.	220	27	17	NA
F	49	0.88	.	282	18	12	NA
M	72	1.3	8.65	219	15	14	NA
F	64	1.25	.	217	18	18	NA
M	47	1.85	.	150	25	18	NA
F	96	4.01	.	205	68	63	No
M	59	1.05	.	222	19	23	NA
M	62	0.74	.	283	23	46	NA
M	71	1.63	.	226	18	12	NA
F	39	0.57	.	289	15	12	NA
F	39	0.78	.	177	10	8	NA
F	93	3.16	.	262	48	29	No
F	53	1.17	.	218	19	15	NA
F	71	1.4	.	211	22	27	NA
M	57	0.92	.	241	22	31	NA
M	59	1.07	.	245	24	29	NA
F	73	1.1	.	283	19	20	NA
F	100	4.11	.	218	30	11	No
M	69	1.32	.	345	28	18	NA
M	82	1.06	.	373	28	33	NA
M	83	2.38	.	205	22	14	NA
F	89	3.6	.	120	23	22	No
F	79	2.73	.	234	28	12	No
F	50	0.76	.	268	19	21	NA
M	74	1.41	.	238	17	14	NA
F	32	1.15	.	151	41	57	NA
F	68	2.84	.	178	32	18	No
F	54	1.02	.	238	19	18	NA
F	77	1.94	.	196	36	52	NA
M	67	1.81	.	243	47	50	NA
F	86	1.96	.	274	29	21	NA
M	87	1.54	.	294	18	12	NA
F	35	0.33	.	378	19	27	NA
F	89	1.59	.	272	20	17	NA
M	63	1.03	.	230	16	18	NA
M	97	2.29	.	193	23	25	NA
F	89	2.26	.	225	20	12	NA
M	91	4.94	.	138	29	15	No
F	31	0.39	.	280	14	16	NA
F	85	1.71	5.26	304	29	22	NA
M	23	0.34	.	263	23	35	NA
M	63	0.92	.	260	19	25	NA
M	83	1.38	.	263	18	17	NA
M	63	1.4	.	249	21	14	NA
M	59	1.08	.	173	21	44	NA
F	77	2.3	.	219	21	10	NA
F	76	1.74	.	214	23	22	NA
M	80	1.42	.	288	20	15	NA
F	40	1.05	.	236	23	13	NA
F	83	1.6	.	246	18	14	NA
M	74	1.64	6.45	191	22	27	NA
M	77	2.31	.	149	20	20	NA
M	66	1.09	.	354	21	13	NA
F	85	1.47	7.49	283	17	12	NA
M	54	0.77	.	238	18	28	NA
F	50	0.72	.	299	24	30	NA
F	74	1.11	.	302	22	23	NA
M	80	2.27	.	180	20	15	NA
M	37	0.58	.	298	28	36	NA
M	70	1.9	.	208	47	67	NA
M	78	3.21	.	157	49	56	No
M	55	1.29	.	213	25	25	NA
F	49	0.51	.	304	13	16	NA
F	30	0.47	.	339	25	21	NA
F	73	1.1	.	273	18	19	NA
F	35	0.64	.	240	17	15	NA
M	86	5.21	.	127	44	32	No
F	43	0.7	.	223	13	13	NA
F	39	0.93	.	211	33	41	NA
M	78	1.83	.	189	18	16	NA
M	27	0.91	.	194	49	52	NA
F	74	2.24	.	215	28	18	NA
F	34	0.72	.	259	22	15	NA
F	59	0.74	.	266	15	20	NA
F	59	0.84	5.89	275	19	23	NA
F	67	0.88	.	261	20	34	NA
F	33	0.83	.	231	19	10	NA
M	50	0.77	7.59	264	28	46	NA
F	78	1.85	.	246	21	13	NA
M	60	1.02	.	324	23	17	NA
F	83	2.78	.	205	26	14	No
F	72	2.05	.	176	19	14	NA
F	74	1.2	4.07	338	19	12	NA
M	86	1.33	6.4	239	18	23	NA
F	37	0.6	.	267	16	13	NA
F	59	1.13	.	207	19	23	NA
F	76	1.12	5.08	322	19	16	NA
F	66	0.82	.	343	27	40	NA
M	77	3.39	.	192	28	11	Ye
M	73	2.96	.	136	24	19	No
M	79	3.2	.	129	27	26	No
M	73	2.24	.	166	20	15	NA
M	67	1.38	.	191	28	49	NA
F	53	0.68	.	253	13	16	NA
M	63	1.43	.	175	19	23	NA
F	72	1.69	.	216	23	20	NA
F	48	0.96	.	261	25	23	NA
F	77	2.84	5.18	174	24	14	No
F	78	1.53	.	268	22	17	NA
M	51	1.1	.	238	28	30	NA
M	86	2.48	7.13	262	20	7	NA
M	76	1.76	.	248	58	102	NA
F	66	1.25	.	260	22	20	NA
M	66	0.68	.	360	18	23	NA
F	63	1.55	.	188	17	13	NA
M	79	2.11	.	181	16	11	NA
M	88	4.49	.	169	36	17	No
F	100	2.36	.	244	21	13	NA
F	57	1.1	.	255	25	26	NA
F	64	0.94	.	290	17	16	NA
F	80	1.35	.	216	19	27	NA
F	74	1.14	.	243	23	37	NA
F	65	1.35	5.66	224	17	13	NA
F	82	2.24	11.25	223	32	27	NA
M	60	1.15	.	221	22	27	NA
F	76	1.56	.	251	20	15	NA
M	27	0.6	5.08	190	18	18	NA
F	73	1.95	.	245	23	12	NA
F	90	1.45	4.9	294	15	10	NA
F	73	1.98	.	221	25	17	NA
M	74	3.17	4.96	156	31	21	No
F	76	1.69	.	271	27	20	NA
M	73	1.3	.	245	23	28	NA
M	32	0.56	4.84	176	29	84	NA
M	37	0.95	.	195	30	36	NA
M	82	2.79	.	157	20	14	No
F	55	2.05	.	163	25	17	NA
M	80	2.36	.	221	33	25	NA
F	82	2.04	.	275	36	27	NA
F	53	1.3	.	202	29	33	NA
F	69	1.23	.	254	20	19	NA
F	54	1.39	4.83	266	32	21	NA
F	64	1.25	.	202	16	16	NA
F	62	1.31	.	267	28	24	NA
F	51	0.82	.	257	21	25	NA
M	53	1	.	296	34	36	NA
F	64	1.91	.	179	18	11	NA
F	35	0.51	.	296	13	9	NA
F	60	1.06	7.05	231	16	15	NA
F	72	1.46	.	282	25	19	NA
F	65	1.34	.	255	21	16	NA
F	51	1.26	.	176	14	10	NA
M	22	0.39	.	215	15	14	NA
F	65	1.22	.	236	18	16	NA
M	78	1.75	.	192	22	26	NA
M	63	1.21	.	172	15	20	NA
F	87	3.57	.	156	29	20	No
M	74	1.51	.	201	15	13	NA
M	67	1.48	.	231	27	27	NA
F	74	1.45	.	285	29	27	NA
F	88	1.54	.	306	18	11	NA
F	87	2.16	.	255	32	25	NA
F	43	0.45	.	321	19	30	NA
M	62	0.84	5.77	219	17	33	NA
M	70	0.99	.	191	17	40	NA
F	46	2.32	.	125	26	17	NA
F	57	1.04	.	227	16	15	NA
F	62	0.71	.	331	17	20	NA
M	50	0.87	.	236	38	85	NA
F	70	0.93	.	282	13	12	NA
M	68	3.03	.	113	27	28	No
F	31	0.51	.	230	15	16	NA
F	12	0.31	.	245	21	11	NA
F	44	0.99	.	273	34	29	NA
F	79	2.5	.	227	30	17	NA
F	89	2.14	.	192	16	12	NA
F	61	1.45	.	195	20	18	NA
F	28	0.45	5.87	250	16	16	NA
F	63	0.98	6.91	307	23	23	NA
F	25	0.59	.	216	22	17	NA
F	27	0.5	.	305	26	20	NA
M	30	0.58	.	233	21	20	NA
F	64	1.47	.	192	21	22	NA
M	42	0.52	.	353	22	25	NA
M	58	1	.	244	16	14	NA
F	90	2.22	.	231	27	22	NA
F	45	1.06	.	178	23	30	NA
F	78	1.81	.	264	27	19	NA
M	82	2.61	.	118	17	20	NA
F	38	1.02	.	175	25	27	NA
M	26	0.43	.	246	25	38	NA
F	84	2.6	.	212	21	10	NA
F	84	3.83	.	196	52	33	No
F	95	2.09	.	255	16	8	NA
M	61	1.32	.	275	25	17	NA
F	49	0.4	9.86	374	18	35	NA
M	58	0.85	.	365	25	22	NA
M	51	1.02	.	239	28	34	NA
F	69	1.11	.	240	15	15	NA
F	84	1.33	.	343	24	19	NA
F	53	1.06	.	324	43	44	NA
M	42	2.8	5.16	141	69	54	Ye
F	60	1.21	.	246	21	18	NA
M	86	5.95	.	97	26	15	No
M	71	1.71	.	155	14	14	NA
M	79	0.99	.	371	24	26	NA
M	70	1.45	.	260	34	40	NA
M	86	2.31	.	156	12	8	NA
M	69	1.34	.	263	34	43	NA
M	82	2.45	.	165	20	16	NA
M	60	2.37	.	176	20	8	NA
M	52	0.7	5.4	286	24	39	NA
M	84	1.59	.	281	24	20	NA
M	48	0.71	.	283	23	29	NA
M	66	1.05	.	231	27	54	NA
F	28	0.53	.	210	17	18	NA
M	62	1.33	.	199	23	29	NA
F	42	1.23	.	163	24	24	NA
M	17	0.45	.	185	24	21	NA
M	73	1.43	11.45	280	19	12	NA
F	88	2.32	.	227	25	17	NA
M	52	0.74	.	286	29	51	NA
M	78	1.08	.	350	16	11	NA
F	61	0.62	5.93	350	17	22	NA
F	44	1.49	.	166	25	19	NA
M	46	0.56	.	331	17	18	NA
F	66	1.11	.	350	22	14	NA
M	81	1.89	.	240	17	9	NA
F	48	0.81	.	238	12	9	NA
F	87	1.24	.	250	13	13	NA
M	76	3.01	.	134	29	29	No
F	90	2.13	.	185	14	10	NA
M	61	3.59	.	163	99	103	No
F	62	1.47	.	239	23	16	NA
F	36	0.56	.	294	21	20	NA
F	88	1.54	.	250	18	17	NA
F	67	1.59	.	223	27	26	NA
F	70	1.22	.	318	21	14	NA
F	82	1.62	4.67	241	16	11	NA
F	84	1.56	.	226	17	16	NA
M	34	0.88	.	217	44	61	NA
M	62	1	.	249	18	20	NA
F	69	2.01	.	200	33	32	NA
F	37	0.38	.	360	16	19	NA
F	53	0.62	.	324	14	13	NA
M	52	1.52	.	168	34	46	NA
F	39	0.9	.	216	27	28	NA
F	33	0.76	.	226	29	29	NA
M	59	1.39	.	230	35	42	NA
M	92	1.45	.	349	19	12	NA
M	43	0.71	.	210	25	49	NA
F	72	1.2	.	224	14	14	NA
F	27	0.47	.	190	10	9	NA
F	83	1.33	.	280	27	36	NA
M	69	0.82	.	330	12	9	NA
M	86	1.3	.	304	13	8	NA
F	97	3.04	.	193	16	7	No
F	73	1.4	.	263	32	40	NA
M	46	0.82	.	229	32	59	NA
F	16	0.42	.	238	29	22	NA
F	64	3.11	.	193	46	24	No
F	70	2.02	.	219	24	14	NA
M	56	1.1	5.02	180	21	35	NA
F	81	2.33	.	221	22	12	NA
F	86	1.56	5.32	348	21	11	NA
F	55	0.99	5.22	262	17	13	NA
F	65	4.07	8.16	166	105	102	No
F	85	1.82	4.31	265	34	35	NA
M	65	1.79	.	253	77	118	NA
F	31	0.39	.	248	22	46	NA
F	93	1.59	.	297	17	11	NA
M	69	1.62	.	267	36	33	NA
M	58	1.71	.	136	20	25	NA
F	76	1.68	.	271	19	10	NA
F	52	1.58	.	216	30	20	NA
M	81	4.48	.	120	19	8	No
F	84	4	.	156	90	147	No
F	89	2.58	.	180	19	13	NA
M	68	2.86	.	192	37	21	No
M	80	1.74	8.51	201	18	17	NA
F	83	6.31	.	122	21	5	No
F	83	7.68	4.09	62	25	19	No
M	40	0.91	.	188	26	35	NA
F	74	1.28	.	202	19	29	NA
M	75	3.17	.	123	18	12	No
M	70	2.8	.	154	25	16	No
M	37	0.94	.	222	27	23	NA
F	54	0.95	.	229	24	34	NA
F	77	1.3	.	245	18	19	NA
F	85	1.5	.	261	19	17	NA
M	58	0.91	.	286	28	39	NA
F	54	1.77	.	184	23	14	NA
M	51	1.26	.	144	17	22	NA
M	72	1.47	.	166	15	19	NA
F	85	2.91	.	204	20	8	No
F	61	0.76	.	283	17	23	NA
M	81	1.61	.	215	16	14	NA
M	78	1.43	.	210	22	32	NA
M	69	1.05	.	259	20	25	NA
F	67	1.12	.	299	31	37	NA
F	43	0.95	.	190	16	14	NA
M	65	0.74	.	414	22	21	NA
M	58	0.83	.	292	20	22	NA
M	86	1.76	.	232	18	14	NA
M	44	1.08	4.57	176	16	13	NA
M	81	3.11	.	167	39	36	No
F	59	1.53	.	197	26	26	NA
F	80	7.91	5.44	198	151	58	No
M	77	2.08	.	216	24	17	NA
F	58	2.57	.	124	29	27	NA
F	64	0.99	.	364	19	11	NA
M	78	2.09	.	246	25	14	NA
M	71	1.63	.	204	26	30	NA
F	61	1.08	.	223	23	34	NA
F	51	0.7	.	328	19	18	NA
F	78	2.19	.	220	37	35	NA
F	66	2.24	.	216	22	9	NA
F	61	0.87	.	268	19	24	NA
M	64	2.18	.	247	40	22	NA
F	52	0.71	.	312	25	33	NA
M	62	0.88	6.04	296	23	29	NA
F	26	0.5	.	236	21	20	NA
F	62	1.03	.	297	23	21	NA
F	60	1.23	.	260	22	17	NA
M	15	0.4	.	223	26	17	NA
F	64	1.11	.	223	15	15	NA
F	68	1.58	.	237	27	24	NA
F	92	1.33	.	497	23	10	NA
F	55	0.75	.	299	27	44	NA
F	41	0.36	.	397	14	15	NA
F	53	0.77	.	287	17	16	NA
F	33	0.76	.	199	19	16	NA
F	77	3.57	.	103	31	41	Ye
F	69	1.2	.	234	19	21	NA
M	86	1.72	.	277	20	13	NA
M	36	0.67	.	300	19	11	NA
F	65	1.92	.	184	24	19	NA
F	60	0.94	.	202	13	17	NA
M	73	1.27	.	257	30	45	NA
M	42	0.66	.	293	20	19	NA
F	36	0.83	.	231	25	22	NA
F	56	0.84	.	270	25	38	NA
F	62	2.66	3.91	171	22	9	NA
F	46	0.81	.	248	16	13	NA
F	40	0.66	.	281	18	15	NA
F	72	0.98	.	312	39	82	NA
M	62	1.28	.	349	28	15	NA
F	55	1.38	.	248	43	48	NA
F	59	1.02	.	244	21	24	NA
M	59	1.91	8.19	136	22	25	NA
M	82	1.46	.	255	21	21	NA
F	78	1.43	.	318	25	18	NA
F	57	0.85	.	357	22	17	NA
F	53	1.03	.	248	17	12	NA
M	83	3.26	.	160	18	8	No
F	61	0.92	.	219	22	43	NA
F	32	0.74	.	219	18	12	NA
F	50	1.11	.	198	20	20	NA
F	62	1.48	.	224	26	23	NA
M	76	2.7	.	188	40	35	No
F	54	0.79	.	285	26	37	NA
F	75	3.3	.	161	34	23	No
F	90	1.28	.	289	11	7	NA
M	63	1.87	.	214	25	15	NA
M	68	1.41	.	241	20	16	NA
M	74	1.26	.	263	19	18	NA
F	35	0.61	.	286	31	37	NA
F	73	1.15	.	297	23	24	NA
M	85	2.27	.	197	25	22	NA
M	70	1.54	.	205	20	19	NA
F	56	1.2	5.14	254	21	15	NA
F	19	0.39	.	229	15	9	NA
M	52	0.97	.	274	45	75	NA
F	79	1.75	.	271	19	10	NA
F	45	0.64	.	291	19	20	NA
F	82	1.26	.	348	16	9	NA
F	74	1.33	.	201	14	15	NA
F	75	1.32	.	171	14	21	NA
M	54	1	.	261	21	19	NA
F	85	1.12	.	303	20	25	NA
F	56	0.66	.	254	14	22	NA
M	37	1.2	.	165	40	56	NA
F	32	0.36	.	303	18	28	NA
F	63	1.4	.	200	18	16	NA
F	57	5.25	.	210	597	921	No
F	66	1.14	6.91	220	19	25	NA
F	76	1.18	.	226	17	23	NA
M	72	1.16	.	318	17	11	NA
F	62	1.49	.	358	36	17	NA
M	71	3.2	.	244	65	34	No
M	72	1.87	.	215	24	18	NA
F	74	1.37	.	223	17	17	NA
F	49	0.81	.	289	25	26	NA
M	37	0.92	.	196	24	24	NA
F	60	0.87	.	279	16	15	NA
F	27	0.31	.	382	24	30	NA
M	77	2.39	.	155	18	14	NA
F	89	2.65	5.31	125	16	18	NA
M	83	2.13	.	231	19	10	NA
F	61	1.48	4.68	206	21	17	NA
F	34	0.98	.	196	17	9	NA
F	54	1.74	.	155	24	23	NA
M	66	1.49	.	194	27	38	NA
F	75	2.76	.	172	40	39	No
M	70	0.8	.	225	14	30	NA
F	78	1.82	.	199	18	15	NA
M	60	3.1	.	129	32	23	No
F	57	1.29	.	243	25	20	NA
F	51	1.38	.	197	20	14	NA
M	68	1.43	.	314	31	22	NA
M	27	1.44	.	121	31	23	NA
F	80	4.7	.	113	46	48	No
M	72	1.52	.	207	16	13	NA
M	44	0.72	.	250	21	25	NA
M	35	1.42	.	178	28	15	NA
F	50	0.62	.	342	24	32	NA
M	82	0.7	.	768	22	11	NA
M	89	2.83	.	226	23	10	No
M	72	1.92	.	194	21	16	NA
M	91	1.96	.	241	22	18	NA
F	66	1.24	.	192	18	24	NA
F	50	1.94	.	181	19	7	NA
F	55	1.17	5.15	190	16	15	NA
M	72	5.33	.	151	25	5	No
F	53	0.78	.	422	52	68	NA
F	46	0.79	.	270	35	54	NA
M	49	0.85	.	259	34	55	NA
F	77	1.5	.	337	21	10	NA
M	89	1.06	.	365	20	21	NA
M	54	0.98	8.96	198	19	27	NA
F	63	1.23	.	246	18	14	NA
F	24	0.55	.	241	20	13	NA
M	61	1.37	6.3	197	22	24	NA
F	39	0.86	.	157	13	14	NA
M	38	1.67	.	132	31	27	NA
F	41	0.63	.	245	14	14	NA
F	73	1.25	.	243	14	11	NA
M	67	0.81	.	287	25	50	NA
F	48	0.55	.	328	14	14	NA
F	45	1.07	.	193	21	20	NA
M	62	0.8	.	245	18	31	NA
F	44	0.64	.	233	13	14	NA
M	88	1.67	.	260	22	20	NA
F	75	4.97	.	183	46	14	No
F	18	0.59	.	182	24	16	NA
F	30	0.47	.	312	19	15	NA
F	39	0.82	.	219	19	17	NA
M	81	2.05	.	276	14	4	NA
F	55	1.22	.	207	23	24	NA
M	54	4.67	.	67	38	43	No
F	75	1.97	.	205	30	31	NA
F	75	1.95	.	172	29	42	NA
F	39	0.8	4.8	272	21	14	NA
M	84	2.23	.	227	20	11	NA
M	44	0.68	.	241	23	38	NA
F	45	1.6	.	166	29	23	NA
F	77	2.3	.	174	23	19	NA
M	68	1.17	.	270	18	15	NA
M	50	0.89	5.92	277	26	28	NA
M	62	1.09	.	221	27	48	NA
M	92	4.4	6.27	163	27	12	No
F	67	0.62	.	411	19	24	NA
M	75	1.34	.	239	31	51	NA
F	75	1.54	.	280	24	17	NA
F	45	1.47	5.01	199	22	11	NA
F	75	1.72	.	207	21	19	NA
M	60	1.96	.	159	26	25	NA
M	83	1.59	.	209	17	18	NA
F	54	1	.	234	27	39	NA
F	77	1.61	.	282	25	18	NA
F	84	1.42	.	245	16	15	NA
F	58	1.21	.	359	15	4	NA
F	56	1.39	.	233	29	25	NA
M	51	0.88	.	234	19	22	NA
F	65	1.57	.	204	18	13	NA
F	66	1.02	.	247	19	24	NA
F	74	1.09	.	344	17	11	NA
M	40	0.61	.	306	27	32	NA
F	41	0.95	7.48	184	32	54	NA
F	60	0.87	.	279	17	17	NA
M	69	1.06	.	277	19	20	NA
F	69	2.57	.	170	24	14	NA
M	28	0.47	.	241	22	27	NA
M	79	2.12	.	156	24	32	NA
M	60	0.74	.	465	21	13	NA
F	43	0.44	.	319	19	34	NA
M	77	1.64	7.42	319	28	17	NA
F	35	0.62	.	285	25	23	NA
F	53	1.03	.	329	38	35	NA
M	81	1.87	.	243	21	14	NA
F	94	2.73	.	202	23	15	No
M	72	1.47	.	266	22	16	NA
F	69	1.91	.	185	18	12	NA
F	53	0.84	.	305	30	37	NA
F	89	2.53	.	203	20	12	NA
M	72	1.9	.	150	19	23	NA
M	65	1.84	.	158	21	22	NA
M	59	1.37	.	181	27	40	NA
F	45	0.7	.	323	25	24	NA
F	87	1.96	.	247	23	17	NA
F	67	1.91	.	223	25	15	NA
F	53	0.82	.	384	33	30	NA
M	69	1.58	.	249	30	27	NA
F	70	1.61	.	286	25	14	NA
M	77	1.62	4.58	203	15	12	NA
F	87	2.4	.	191	19	13	NA
F	35	0.48	.	290	31	58	NA
M	76	1.7	7.57	194	22	25	NA
M	86	2.07	.	166	12	9	NA
F	29	0.6	5.31	208	13	9	NA
M	58	1.44	.	250	34	30	NA
M	72	2.47	.	149	25	24	NA
M	62	2.73	.	167	46	39	No
F	87	1.9	.	183	16	16	NA
F	80	2.6	.	160	19	13	NA
M	84	2.91	5.41	146	24	22	Ye
M	56	1.46	.	208	21	15	NA
F	73	1.02	.	416	22	14	NA
F	64	0.84	.	306	20	25	NA
F	33	0.71	.	214	32	46	NA
F	83	2.39	.	191	24	19	NA
F	88	1.83	.	207	18	17	NA
F	39	3.94	4.69	96	70	52	Ye
F	58	1.02	.	286	23	21	NA
M	59	0.69	.	273	13	16	NA
F	65	0.9	.	261	16	19	NA
M	58	0.96	.	245	24	35	NA
M	54	1.12	.	312	38	33	NA
F	88	1.78	.	348	29	17	NA
F	71	1.16	.	233	15	15	NA
M	69	1.61	.	190	38	71	NA
M	51	1.06	5.34	216	32	49	NA
F	50	0.91	.	237	15	12	NA
M	68	2.01	.	171	16	10	NA
F	43	1.22	.	181	17	11	NA
M	68	0.88	.	400	18	12	NA
F	68	1.5	.	245	19	12	NA
F	41	0.82	.	266	20	14	NA
M	69	1.67	.	235	22	15	NA
F	69	1.34	.	256	22	19	NA
M	70	1.37	5.36	297	27	21	NA
M	75	2.71	.	420	146	90	No
M	64	0.99	5.88	226	21	35	NA
F	52	0.73	.	260	15	17	NA
M	74	1.58	.	238	20	15	NA
F	33	0.56	.	204	16	21	NA
F	37	1.09	.	149	18	16	NA
M	65	1.44	.	232	25	23	NA
F	74	2.05	.	252	20	8	NA
M	32	0.47	.	250	12	10	NA
F	53	0.89	.	221	16	18	NA
M	51	0.88	.	208	31	74	NA
F	40	0.62	.	304	24	26	NA
F	56	1.31	.	186	16	13	NA
M	69	1.92	.	231	32	24	NA
F	80	1.05	.	328	20	21	NA
M	53	0.74	.	346	22	21	NA
M	71	2.35	.	216	48	45	NA
F	70	0.92	.	333	17	15	NA
F	62	1.18	.	258	25	26	NA
F	71	2.13	.	212	22	12	NA
M	60	1.28	.	222	25	27	NA
M	72	2.14	.	223	30	20	NA
F	95	1.59	.	256	15	12	NA
F	74	2.99	.	121	28	32	No
M	91	2.69	.	171	22	19	No
F	85	2.13	.	258	32	24	NA
F	54	1.36	.	216	26	23	NA
F	84	1.59	.	272	25	23	NA
F	56	1.15	.	242	22	19	NA
F	47	0.66	.	289	24	33	NA
M	73	3.54	.	182	33	14	No
M	60	0.93	.	244	24	40	NA
F	84	1.61	.	243	17	13	NA
F	57	0.84	.	198	13	19	NA
F	70	1.01	.	303	16	13	NA
M	81	3.31	.	106	17	15	No
F	86	1.26	.	281	16	15	NA
F	59	0.99	.	295	16	10	NA
F	83	0.85	.	290	21	49	NA
M	65	1.12	.	233	17	18	NA
F	52	1.23	.	230	23	18	NA
F	53	1.54	.	221	34	28	NA
M	93	1.93	.	243	25	24	NA
F	87	1.67	.	286	19	12	NA
M	70	0.95	.	326	18	16	NA
F	77	1.77	.	238	20	13	NA
F	55	0.79	.	454	21	10	NA
M	47	0.74	.	405	32	25	NA
M	54	0.43	.	346	19	45	NA
F	52	0.87	.	258	25	32	NA
F	18	0.42	.	290	27	16	NA
F	98	2.73	4.24	239	29	19	No
F	50	0.97	8.75	317	44	51	NA
F	22	0.5	.	208	19	16	NA
M	61	0.87	.	371	26	24	NA
M	73	1.57	.	204	24	29	NA
F	85	2.5	.	152	21	22	NA
M	77	0.98	.	334	18	18	NA
M	64	1.74	.	166	26	32	NA
M	73	1.53	.	251	22	17	NA
M	76	1.64	.	227	31	39	NA
F	51	0.76	.	357	43	66	NA
M	52	0.56	.	366	26	44	NA
F	77	1.75	.	184	18	18	NA
M	73	1.83	.	200	21	17	NA
M	49	0.81	.	245	19	22	NA
F	60	0.89	.	299	29	41	NA
F	53	1.23	.	190	18	16	NA
F	55	0.92	.	293	29	34	NA
F	74	1.49	.	240	21	19	NA
F	88	3.03	.	183	23	13	No
M	47	0.56	.	330	15	14	NA
F	49	0.77	.	260	20	24	NA
F	38	0.53	.	370	18	12	NA
F	69	1.63	.	222	21	16	NA
M	77	1.11	.	238	17	24	NA
F	41	0.77	.	333	17	7	NA
M	76	2.17	.	187	21	15	NA
F	63	1.42	.	270	29	22	NA
M	57	1.42	.	193	17	12	NA
M	79	2.33	.	160	25	28	NA
M	59	1.75	.	191	33	34	NA
F	35	0.32	.	267	18	53	NA
F	78	1.97	.	197	22	19	NA
F	50	0.58	.	345	17	18	NA
F	74	1.31	.	257	17	14	NA
F	50	1.14	.	236	17	10	NA
M	39	1.35	.	161	30	29	NA
F	70	2.73	.	196	28	13	No
F	66	0.67	.	455	19	17	NA
F	87	4.68	.	135	36	24	No
F	81	2.32	.	179	26	25	NA
F	30	0.52	.	246	24	32	NA
F	77	1.35	.	226	26	43	NA
F	80	1.85	.	256	19	10	NA
F	86	2.5	.	183	17	10	NA
F	75	1.09	.	343	16	10	NA
F	81	1.69	.	287	24	16	NA
F	72	1.78	.	200	23	21	NA
F	68	1.78	.	210	22	16	NA
F	57	1.31	.	275	61	93	NA
F	68	1.38	.	265	24	20	NA
F	82	1.97	.	255	27	19	NA
F	50	0.94	.	276	15	8	NA
F	55	0.94	.	271	17	13	NA
F	71	0.94	.	342	15	11	NA
F	85	2.08	.	271	26	15	NA
M	53	0.74	.	227	19	36	NA
F	71	2.66	.	177	19	8	NA
F	29	0.65	.	259	21	13	NA
F	46	1.11	5.28	244	22	14	NA
M	66	2.53	.	124	21	19	NA
F	48	1.26	.	189	29	33	NA
F	90	1.84	12.44	215	16	13	NA
F	92	2.15	.	226	20	14	NA
F	40	1	4.44	214	16	9	NA
M	68	1.45	.	249	31	33	NA
F	61	0.66	.	384	24	32	NA
M	72	1.95	.	168	31	45	NA
F	82	1.52	.	225	20	23	NA
M	67	1.03	6.23	322	26	27	NA
F	78	2.91	.	159	24	16	No
F	69	1.66	.	208	19	14	NA
M	90	3.14	.	178	32	26	No
F	69	0.58	.	566	25	27	NA
M	68	2.63	.	178	43	39	NA
F	63	8.42	.	70	35	14	No
F	81	1.21	5.34	341	19	14	NA
F	82	1.55	.	297	29	26	NA
F	53	1.92	.	141	26	26	NA
F	60	0.89	.	248	14	14	NA
F	56	0.93	7.34	320	18	11	NA
M	55	0.67	11.73	315	26	46	NA
M	64	0.71	.	311	19	29	NA
F	70	0.83	.	271	19	34	NA
F	55	1.32	.	187	19	18	NA
M	47	0.36	.	460	21	36	NA
F	33	0.48	.	330	17	12	NA
F	73	1.02	.	324	19	17	NA
M	83	2.19	4.29	244	38	34	NA
M	73	1.53	.	248	19	13	NA
F	57	0.88	.	261	17	17	NA
M	62	1.16	.	228	17	16	NA
M	35	0.68	.	352	85	144	NA
F	53	0.65	.	336	21	25	NA
M	69	1.27	.	267	22	20	NA
M	47	1.21	.	268	48	46	NA
M	77	1.67	.	225	21	18	NA
M	75	1.1	.	253	18	23	NA
F	58	0.86	.	409	24	15	NA
F	67	1.63	.	211	17	11	NA
M	60	1.18	.	229	22	24	NA
M	67	2.06	.	169	23	19	NA
F	86	2.76	.	173	21	14	No
M	42	0.87	.	209	35	62	NA
F	82	1.79	.	305	20	9	NA
F	37	0.44	.	348	19	21	NA
F	46	0.97	.	284	33	29	NA
M	71	1.53	.	267	34	34	NA
F	80	2.44	.	131	19	22	NA
M	87	2.64	18.61	190	35	36	NA
F	84	1.52	7.27	342	14	5	NA
F	58	1.04	.	311	26	21	NA
F	77	0.8	.	387	18	20	NA
F	60	1.29	.	220	15	10	NA
M	74	1.96	.	183	23	22	NA
F	85	1.68	.	241	18	14	NA
F	30	0.65	4.94	249	21	14	NA
F	64	0.94	.	279	26	39	NA
F	38	1.06	.	174	24	23	NA
F	73	3.15	.	160	61	76	No
F	59	0.68	.	339	20	25	NA
F	78	1.91	.	219	26	23	NA
F	60	1.24	6.09	254	25	22	NA
F	25	0.31	.	382	21	18	NA
F	92	1.4	.	197	12	16	NA
M	37	0.54	.	301	29	44	NA
M	67	1.8	.	237	36	31	NA
F	76	3.79	.	99	15	9	No
F	82	1.9	.	237	20	13	NA
F	75	2.44	.	169	22	16	NA
M	59	2.4	.	135	22	16	NA
F	45	0.89	.	211	17	16	NA
F	57	0.81	.	326	15	10	NA
F	41	0.7	.	223	28	52	NA
F	33	0.31	.	451	12	8	NA
M	76	3.23	.	234	45	20	No
F	82	1.61	.	406	45	31	NA
F	67	1.63	.	217	38	50	NA
F	25	0.68	.	191	18	12	NA
F	57	0.42	.	525	16	17	NA
M	49	2.37	.	194	46	23	NA
F	58	1.66	.	150	18	17	NA
M	60	1.48	.	160	16	16	NA
F	77	1.47	.	322	38	38	NA
M	55	4.45	.	66	40	54	No
M	73	0.77	.	319	18	28	NA
F	43	0.46	.	518	26	22	NA
F	61	1.15	.	214	28	47	NA
F	55	1.21	.	265	34	33	NA
F	48	1.19	.	270	59	78	NA
M	24	0.61	4.48	169	20	20	NA
M	57	0.74	.	291	21	30	NA
M	67	1.44	.	292	37	35	NA
M	50	0.95	.	248	20	18	NA
M	53	2.08	.	213	66	60	NA
F	32	0.37	.	350	14	11	NA
M	63	0.86	.	315	20	21	NA
F	85	1.54	.	291	23	19	NA
F	65	1.08	5.16	193	13	16	NA
F	47	0.65	.	243	16	22	NA
F	63	0.67	.	529	31	29	NA
M	76	4.69	.	147	39	18	No
F	48	0.83	.	247	24	30	NA
F	47	0.99	.	217	22	22	NA
M	77	2.22	.	159	20	19	NA
F	51	1.15	5.17	241	26	22	NA
M	54	1.12	.	227	22	21	NA
M	74	2.66	.	174	28	20	NA
F	61	0.91	.	328	22	20	NA
F	70	2.07	.	207	30	24	NA
M	81	2.47	.	205	31	24	NA
M	73	1.38	6.15	246	18	15	NA
F	53	0.85	.	231	28	57	NA
F	75	0.93	.	346	21	24	NA
F	69	1.89	.	207	27	22	NA
M	47	0.82	.	235	24	34	NA
M	66	1.23	.	300	29	27	NA
F	87	4.22	.	145	31	19	No
F	71	2.32	.	166	22	16	NA
M	73	1.05	.	243	17	23	NA
F	66	0.24	.	1368	22	19	NA
M	65	1.83	.	229	30	21	NA
M	87	1.66	.	300	19	11	NA
M	47	1.1	.	191	22	23	NA
M	75	1.34	.	202	14	15	NA
F	77	1.86	.	213	39	56	NA
F	44	0.59	.	293	14	12	NA
M	78	2.04	.	230	19	10	NA
M	60	1.23	.	314	42	41	NA
F	39	0.4	.	475	20	17	NA
F	44	0.94	.	199	18	17	NA
M	72	1.76	.	186	19	17	NA
F	77	1.53	.	355	55	59	NA
F	40	0.59	.	283	20	22	NA
M	62	1.86	.	196	31	27	NA
M	88	1.5	.	320	24	19	NA
M	77	3.53	.	190	150	289	Ye
M	70	1.2	.	261	15	11	NA
M	73	1.74	.	252	18	9	NA
F	23	0.35	.	301	16	12	NA
F	29	0.48	.	332	20	13	NA
M	59	1.41	.	204	21	18	NA
F	93	2.53	.	209	39	46	NA
F	89	2.29	.	207	31	34	NA
F	62	1.55	.	219	20	13	NA
M	73	1.49	.	201	19	21	NA
F	84	1.29	.	358	23	17	NA
F	73	2.22	.	216	29	19	NA
M	78	1.54	.	231	16	12	NA
F	72	1.37	.	239	16	12	NA
M	47	0.66	.	348	28	31	NA
M	69	1.09	.	222	16	21	NA
M	75	1.64	.	194	12	8	NA
F	61	1.36	.	265	24	16	NA
F	51	0.72	.	301	20	21	NA
F	87	2.4	.	230	24	14	NA
F	65	1.82	.	176	27	29	NA
F	29	1.31	.	136	15	6	NA
F	77	1.78	5.83	240	21	14	NA
F	33	0.67	.	234	17	12	NA
F	48	0.9	.	200	14	14	NA
M	80	1.57	.	247	20	17	NA
M	85	2.38	.	187	14	7	NA
F	49	0.47	.	459	15	11	NA
F	69	6.34	.	76	47	44	No
F	71	1.48	.	290	21	12	NA
M	68	0.74	.	310	9	7	NA
M	24	0.31	.	290	19	23	NA
F	58	0.89	.	280	16	14	NA
F	88	0.62	8.33	496	18	26	NA
M	75	2.36	.	174	26	22	NA
F	61	1.12	.	342	30	22	NA
F	41	0.82	.	254	27	28	NA
M	72	2.46	.	136	20	18	NA
M	47	1.23	5	171	21	22	NA
F	40	0.51	.	226	14	24	NA
F	90	1.12	.	244	13	18	NA
M	47	1.49	.	179	34	36	NA
F	72	2.72	.	146	27	24	No
M	62	1.77	.	172	25	26	NA
F	83	2.02	.	217	19	13	NA
F	91	2.6	.	174	23	21	NA
M	57	1.17	.	219	20	19	NA
F	33	0.72	.	230	15	9	NA
F	29	0.71	.	208	16	10	NA
F	73	1.06	.	342	22	19	NA
M	60	1.79	.	154	21	21	NA
M	85	2.58	16.31	152	14	9	NA
M	75	1.39	.	197	17	21	NA
F	51	1.66	.	138	22	23	NA
M	69	1.22	7.97	293	35	44	NA
F	41	0.9	.	303	18	7	NA
M	70	0.94	.	384	29	31	NA
F	46	0.49	12.73	300	12	14	NA
M	56	1.02	.	194	18	25	NA
M	53	1.64	.	137	22	26	NA
F	50	0.49	7.67	410	15	14	NA
F	52	0.67	.	320	19	21	NA
M	74	1.15	.	363	27	23	NA
M	35	0.74	.	197	21	24	NA
F	59	0.51	.	490	16	14	NA
M	87	1.92	.	215	19	16	NA
F	76	1.2	.	225	21	35	NA
M	82	1.72	.	281	28	22	NA
M	48	0.37	.	564	22	24	NA
F	49	1.15	.	244	23	16	NA
F	34	0.63	.	266	19	14	NA
M	70	1.36	10.08	214	19	21	NA
F	77	1.76	.	189	15	12	NA
M	65	0.97	.	327	29	34	NA
M	58	1.55	.	213	22	15	NA
M	72	1.52	.	214	13	8	NA
M	32	0.8	.	202	26	25	NA
M	65	0.82	.	410	23	19	NA
F	39	0.78	.	233	18	15	NA
M	72	1.53	.	291	30	23	NA
F	41	0.85	.	238	17	12	NA
F	56	1.19	.	250	36	46	NA
F	31	0.82	.	238	28	20	NA
F	72	2.42	.	207	26	14	NA
M	46	0.79	.	231	26	41	NA
M	75	1.49	.	322	29	20	NA
F	88	1.92	.	271	34	33	NA
F	34	1.25	.	181	20	9	NA
M	71	1.29	.	240	28	41	NA
M	74	3.79	.	112	26	20	Ye
F	51	1.35	.	235	40	40	NA
M	63	1.83	.	241	47	45	NA
M	47	0.73	6.06	382	34	33	NA
F	29	0.64	.	284	14	5	NA
F	70	0.88	.	388	21	18	NA
F	55	1.34	.	213	38	52	NA
F	56	2.88	.	173	24	7	No
M	65	0.92	.	258	21	32	NA
F	36	0.71	.	242	17	12	NA
F	86	2.55	.	257	37	23	NA
F	57	1.84	.	175	33	34	NA
M	90	3.29	.	188	30	19	No
M	79	2.55	.	139	17	14	NA
F	63	1.92	.	193	22	14	NA
F	48	0.7	.	284	15	13	NA
F	66	1.32	.	232	20	18	NA
F	88	2.43	.	206	23	16	NA
F	69	1.23	.	271	16	11	NA
M	91	5.4	.	107	22	12	No
M	72	1.02	.	311	29	42	NA
F	96	2.37	.	251	14	5	NA
F	78	0.99	.	468	30	25	NA
F	88	13.09	9.79	165	111	20	No
M	79	1.06	.	207	14	25	NA
F	39	0.79	4.85	227	17	13	NA
M	81	1.72	.	241	18	12	NA
F	59	1.27	.	247	16	9	NA
F	82	1.91	.	229	20	14	NA
F	67	0.96	.	348	19	14	NA
F	27	0.45	.	270	17	13	NA
F	77	1.53	.	213	16	14	NA
F	37	0.46	.	341	17	15	NA
M	84	2.59	.	156	18	14	NA
F	30	0.35	.	366	12	8	NA
F	54	0.86	.	301	23	23	NA
F	97	4.5	.	233	39	13	No
F	84	1.46	.	257	20	20	NA
F	58	0.87	2.81	231	17	23	NA
M	70	1.8	.	217	26	21	NA
M	51	0.87	.	310	37	49	NA
F	61	1.29	.	245	20	15	NA
F	40	0.69	.	305	18	11	NA
M	62	1.61	.	198	33	40	NA
F	83	3.28	.	170	28	17	No
F	84	5.34	6.34	171	87	64	Ye
F	76	1.63	.	217	17	13	NA
M	68	1.76	.	201	19	13	NA
F	56	0.82	.	270	21	27	NA
F	68	1.6	.	216	20	15	NA
F	49	0.97	.	253	25	25	NA
M	68	1.42	.	257	24	20	NA
M	63	1.56	.	206	38	54	NA
M	62	1.26	.	223	38	68	NA
F	33	0.83	.	239	30	25	NA
M	76	2.06	.	181	24	24	NA
M	60	1.06	.	249	20	20	NA
F	70	1.66	.	228	27	25	NA
F	70	2.24	.	157	25	24	NA
F	52	0.9	.	310	17	10	NA
M	61	1.97	.	265	64	54	NA
M	69	1.71	.	186	26	32	NA
M	68	1.23	.	274	14	8	NA
M	69	1.02	5.43	286	16	14	NA
M	77	2.29	.	197	56	91	NA
F	40	0.76	.	246	14	9	NA
M	65	1.69	.	162	16	14	NA
M	52	2.28	.	267	51	19	NA
M	75	1.16	.	230	12	11	NA
F	56	1.17	5.23	260	18	11	NA
F	62	1.72	.	156	30	48	NA
M	69	1.46	.	180	15	15	NA
M	59	1.03	.	185	17	27	NA
F	68	1.43	.	255	24	20	NA
M	75	1.51	.	222	31	47	NA
M	33	0.94	.	158	30	42	NA
F	75	2.07	.	281	31	16	NA
M	67	1.48	6.87	478	87	66	NA
F	54	1.33	.	240	24	16	NA
F	57	1.25	5.56	199	18	17	NA
M	38	0.89	.	255	22	13	NA
F	41	0.56	.	324	15	11	NA
M	72	1.21	.	220	15	16	NA
F	71	0.91	.	262	19	31	NA
F	66	1.39	.	285	41	45	NA
F	75	1.31	.	278	22	20	NA
M	89	4.76	.	157	37	19	No
F	35	0.53	.	280	20	21	NA
F	31	0.48	.	298	18	15	NA
M	86	3.59	.	166	24	12	No
F	62	0.92	.	360	22	17	NA
F	24	0.31	.	271	26	52	NA
F	31	0.48	.	240	18	23	NA
F	39	0.68	.	295	17	11	NA
F	89	2.07	.	160	16	18	NA
M	58	0.85	.	233	16	21	NA
M	67	1.74	.	192	25	25	NA
F	92	3.2	.	163	26	21	No
F	37	0.72	.	239	22	21	NA
M	38	0.62	.	301	28	33	NA
F	83	2.01	.	287	23	11	NA
F	69	1.37	.	261	21	16	NA
F	74	1.33	.	315	30	28	NA
M	72	1.92	.	193	25	23	NA
F	55	0.65	.	299	19	29	NA
M	77	0.96	.	300	14	14	NA
M	59	1.35	.	233	23	18	NA
F	68	2.3	5.64	202	32	22	NA
M	83	2.6	.	142	45	100	NA
F	66	1.5	.	192	16	13	NA
F	47	0.87	.	321	22	13	NA
M	48	0.56	.	281	18	29	NA
F	48	0.76	.	271	27	40	NA
[truncated: 27,708 more rows]
